# Supplementary material for: Social support and professional networks of nurses and nursing technicians in coping with Covid-19: A sectional study in two Brazilian cities
Source: PLoS One. 2023 Jan 23;18(1):e0280357. doi: 10.1371/journal.pone.0280357 (PMC9870100; doi:10.1371/journal.pone.0280357)
Supplement: S1 Data — (CSV) [file pone.0280357.s002.csv]

id	label	timeset	indegree	outdegree	degree	weighted indegree	weighted outdegree	weighted degree	eccentricity	closnesscentrality	harmonicclosnesscentrality	betweenesscentrality	modularity_class	pageranks	componentnumber	strongcompnum	clustering	eigencentrality
1	NURSE-CE1		0	5	5	0.0	5.0	5.0	1.0	1.0	1.0	0.0	0	0.008534108774968716	0	5	0.0	0.0
2	NURSE-CE10		0	5	5	0.0	5.0	5.0	1.0	1.0	1.0	0.0	1	0.008534108774968716	0	8	0.0	0.0
3	NURSE-CE11		0	4	4	0.0	4.0	4.0	1.0	1.0	1.0	0.0	0	0.008534108774968716	0	10	0.0	0.0
4	NURSE-CE12		0	2	2	0.0	2.0	2.0	1.0	1.0	1.0	0.0	3	0.008534108774968716	0	12	0.0	0.0
5	NURSE-CE13		0	5	5	0.0	5.0	5.0	1.0	1.0	1.0	0.0	1	0.008534108774968716	0	15	0.0	0.0
6	NURSE-CE14		0	3	3	0.0	3.0	3.0	1.0	1.0	1.0	0.0	0	0.008534108774968716	0	16	0.0	0.0
7	NURSE-CE15		0	4	4	0.0	4.0	4.0	1.0	1.0	1.0	0.0	1	0.008534108774968716	0	17	0.0	0.0
8	NURSE-CE16		0	2	2	0.0	2.0	2.0	1.0	1.0	1.0	0.0	1	0.008534108774968716	0	18	0.0	0.0
9	NURSE-CE17		0	5	5	0.0	5.0	5.0	1.0	1.0	1.0	0.0	5	0.008534108774968716	0	20	0.0	0.0
10	NURSE-CE18		0	5	5	0.0	5.0	5.0	1.0	1.0	1.0	0.0	5	0.008534108774968716	0	23	0.0	0.0
11	NURSE-CE19		0	5	5	0.0	5.0	5.0	1.0	1.0	1.0	0.0	1	0.008534108774968716	0	26	0.0	0.0
12	NURSE-CE2		0	1	1	0.0	1.0	1.0	1.0	1.0	1.0	0.0	5	0.008534108774968716	0	27	0.0	0.0
13	NURSE-CE20		0	5	5	0.0	5.0	5.0	1.0	1.0	1.0	0.0	6	0.008534108774968716	0	28	0.0	0.0
14	NURSE-CE21		0	5	5	0.0	5.0	5.0	1.0	1.0	1.0	0.0	1	0.008534108774968716	0	30	0.0	0.0
15	NURSE-CE22		0	5	5	0.0	5.0	5.0	1.0	1.0	1.0	0.0	5	0.008534108774968716	0	31	0.0	0.0
16	NURSE-CE23		0	5	5	0.0	5.0	5.0	1.0	1.0	1.0	0.0	5	0.008534108774968716	0	32	0.0	0.0
17	NURSE-CE24		0	5	5	0.0	5.0	5.0	1.0	1.0	1.0	0.0	0	0.008534108774968716	0	33	0.0	0.0
18	NURSE-CE25		0	3	3	0.0	3.0	3.0	1.0	1.0	1.0	0.0	2	0.008534108774968716	0	34	0.0	0.0
19	NURSE-CE26		0	3	3	0.0	3.0	3.0	1.0	1.0	1.0	0.0	1	0.008534108774968716	0	35	0.0	0.0
20	NURSE-CE27		0	1	1	0.0	1.0	1.0	1.0	1.0	1.0	0.0	1	0.008534108774968716	0	36	0.0	0.0
21	NURSE-CE28		0	1	1	0.0	1.0	1.0	1.0	1.0	1.0	0.0	1	0.008534108774968716	0	37	0.0	0.0
22	NURSE-CE29		0	1	1	0.0	1.0	1.0	1.0	1.0	1.0	0.0	1	0.008534108774968716	0	38	0.0	0.0
23	NURSE-CE3		0	5	5	0.0	5.0	5.0	1.0	1.0	1.0	0.0	5	0.008534108774968716	0	39	0.0	0.0
24	NURSE-CE30		0	1	1	0.0	1.0	1.0	1.0	1.0	1.0	0.0	1	0.008534108774968716	0	40	0.0	0.0
25	NURSE-CE30		0	1	1	0.0	1.0	1.0	1.0	1.0	1.0	0.0	1	0.008534108774968716	0	41	0.0	0.0
26	NURSE-CE31		0	2	2	0.0	2.0	2.0	1.0	1.0	1.0	0.0	0	0.008534108774968716	0	42	0.0	0.0
27	NURSE-CE32		0	2	2	0.0	2.0	2.0	1.0	1.0	1.0	0.0	3	0.008534108774968716	0	43	0.0	0.0
28	NURSE-CE33		0	4	4	0.0	4.0	4.0	1.0	1.0	1.0	0.0	5	0.008534108774968716	0	44	0.0	0.0
29	NURSE-CE34		0	5	5	0.0	5.0	5.0	1.0	1.0	1.0	0.0	5	0.008534108774968716	0	45	0.0	0.0
30	NURSE-CE35		0	3	3	0.0	3.0	3.0	1.0	1.0	1.0	0.0	1	0.008534108774968716	0	46	0.0	0.0
31	NURSE-CE36		0	4	4	0.0	4.0	4.0	1.0	1.0	1.0	0.0	0	0.008534108774968716	0	47	0.0	0.0
32	NURSE-CE37		0	5	5	0.0	5.0	5.0	1.0	1.0	1.0	0.0	0	0.008534108774968716	0	48	0.0	0.0
33	NURSE-CE38		0	7	7	0.0	7.0	7.0	1.0	1.0	1.0	0.0	2	0.008534108774968716	0	49	0.0	0.0
34	NURSE-CE39		0	1	1	0.0	1.0	1.0	1.0	1.0	1.0	0.0	1	0.008534108774968716	0	50	0.0	0.0
35	NURSE-CE4		0	5	5	0.0	5.0	5.0	1.0	1.0	1.0	0.0	1	0.008534108774968716	0	51	0.0	0.0
36	NURSE-CE40		0	4	4	0.0	4.0	4.0	1.0	1.0	1.0	0.0	5	0.008534108774968716	0	52	0.0	0.0
37	NURSE-CE41		0	4	4	0.0	4.0	4.0	1.0	1.0	1.0	0.0	6	0.008534108774968716	0	53	0.0	0.0
38	NURSE-CE42		0	1	1	0.0	1.0	1.0	1.0	1.0	1.0	0.0	5	0.008534108774968716	0	54	0.0	0.0
39	NURSE-CE43		0	5	5	0.0	5.0	5.0	1.0	1.0	1.0	0.0	6	0.008534108774968716	0	57	0.0	0.0
40	NURSE-CE44		0	1	1	0.0	1.0	1.0	1.0	1.0	1.0	0.0	0	0.008534108774968716	0	58	0.0	0.0
41	NURSE-CE45		0	3	3	0.0	3.0	3.0	1.0	1.0	1.0	0.0	1	0.008534108774968716	0	59	0.0	0.0
42	NURSE-CE46		0	2	2	0.0	2.0	2.0	1.0	1.0	1.0	0.0	1	0.008534108774968716	0	60	0.0	0.0
43	NURSE-CE47		0	4	4	0.0	4.0	4.0	1.0	1.0	1.0	0.0	1	0.008534108774968716	0	61	0.0	0.0
44	NURSE-CE48		0	5	5	0.0	5.0	5.0	1.0	1.0	1.0	0.0	2	0.008534108774968716	0	62	0.0	0.0
45	NURSE-CE49		0	4	4	0.0	4.0	4.0	1.0	1.0	1.0	0.0	1	0.008534108774968716	0	63	0.0	0.0
46	NURSE-CE5		0	5	5	0.0	5.0	5.0	1.0	1.0	1.0	0.0	1	0.008534108774968716	0	64	0.0	0.0
47	NURSE-CE50		0	5	5	0.0	5.0	5.0	1.0	1.0	1.0	0.0	2	0.008534108774968716	0	65	0.0	0.0
48	NURSE-CE51		0	4	4	0.0	4.0	4.0	1.0	1.0	1.0	0.0	0	0.008534108774968716	0	66	0.0	0.0
49	NURSE-CE6		0	4	4	0.0	4.0	4.0	1.0	1.0	1.0	0.0	5	0.008534108774968716	0	67	0.0	0.0
50	NURSE-CE7		0	5	5	0.0	5.0	5.0	1.0	1.0	1.0	0.0	2	0.008534108774968716	0	68	0.0	0.0
51	NURSE-CE8		0	3	3	0.0	3.0	3.0	1.0	1.0	1.0	0.0	6	0.008534108774968716	0	69	0.0	0.0
52	NURSE-CE9		0	2	2	0.0	2.0	2.0	1.0	1.0	1.0	0.0	0	0.008534108774968716	0	70	0.0	0.0
53	GENERAL DIRECTOR		17	0	17	17.0	0.0	17.0	0.0	0.0	0.0	0.0	0	0.04086651845227478	0	4	0.0	0.38636363636363635
54	NURSING DIRECTOR		17	0	17	17.0	0.0	17.0	0.0	0.0	0.0	0.0	0	0.04630416343270799	0	9	0.0	0.38636363636363635
55	NURSE		44	0	44	44.0	0.0	44.0	0.0	0.0	0.0	0.0	1	0.12351872215485961	0	7	0.0	1.0
56	NURSING TEC.		27	0	27	27.0	0.0	27.0	0.0	0.0	0.0	0.0	1	0.055971087842367026	0	3	0.0	0.6136363636363636
57	GENERAL PRATITTIONER		26	0	26	26.0	0.0	26.0	0.0	0.0	0.0	0.0	5	0.06460227035099117	0	2	0.0	0.5909090909090909
58	LABORATORY TEC.		7	0	7	7.0	0.0	7.0	0.0	0.0	0.0	0.0	1	0.01940939873583515	0	14	0.0	0.1590909090909091
59	INFECTIOUS DISEASE PHYSICIAN		6	0	6	6.0	0.0	6.0	0.0	0.0	0.0	0.0	2	0.017786736424213807	0	25	0.0	0.13636363636363635
60	PNEUMOLOGIST		1	0	1	1.0	0.0	1.0	0.0	0.0	0.0	0.0	6	0.009984147436417574	0	56	0.0	0.022727272727272728
61	DOCTOR IN OTHER ESPECIALITY		2	0	2	2.0	0.0	2.0	0.0	0.0	0.0	0.0	3	0.015784302082213004	0	11	0.0	0.045454545454545456
62	PHAMARCY TEC.		4	0	4	4.0	0.0	4.0	0.0	0.0	0.0	0.0	1	0.014696773086126363	0	6	0.0	0.09090909090909091
63	ADMINISTRATIVE ASSISTANT		2	0	2	2.0	0.0	2.0	0.0	0.0	0.0	0.0	0	0.011796695763228646	0	1	0.0	0.045454545454545456
64	MULTIDISCIPLINARY TEAM		4	0	4	4.0	0.0	4.0	0.0	0.0	0.0	0.0	5	0.014334263420764149	0	19	0.0	0.09090909090909091
65	WAREHOUSE TEAM		1	0	1	1.0	0.0	1.0	0.0	0.0	0.0	0.0	6	0.009984147436417574	0	55	0.0	0.022727272727272728
66	PHARMACIST		1	0	1	1.0	0.0	1.0	0.0	0.0	0.0	0.0	5	0.009984147436417574	0	22	0.0	0.022727272727272728
67	SOCIAL WORKER		3	0	3	3.0	0.0	3.0	0.0	0.0	0.0	0.0	1	0.013609244090039718	0	29	0.0	0.06818181818181818
68	PHYSIOTHERAPIST		6	0	6	6.0	0.0	6.0	0.0	0.0	0.0	0.0	2	0.016820043983247903	0	24	0.0	0.13636363636363635
69	NUTRICIONIST		0	0	0	0.0	0.0	0.0	0.0	0.0	0.0	0.0	4	0.008534108774968716	1	71	0.0	0.0
70	COMMUNITY AGENT HEALTH		7	0	7	7.0	0.0	7.0	0.0	0.0	0.0	0.0	5	0.01940939873583515	0	0	0.0	0.1590909090909091
71	DRIVER		2	0	2	2.0	0.0	2.0	0.0	0.0	0.0	0.0	5	0.011434186097866433	0	21	0.0	0.045454545454545456
72	MUNICIPAL OR STATE MANAGER		9	0	9	9.0	0.0	9.0	0.0	0.0	0.0	0.0	6	0.022861871739284813	0	13	0.0	0.20454545454545456
73	BIOLOGIST		0	0	0	0.0	0.0	0.0	0.0	0.0	0.0	0.0	7	0.008534108774968716	2	72	0.0	0.0
