# Supplementary material for: Social support and professional networks of nurses and nursing technicians in coping with Covid-19: A sectional study in two Brazilian cities
Source: PLoS One. 2023 Jan 23;18(1):e0280357. doi: 10.1371/journal.pone.0280357 (PMC9870100; doi:10.1371/journal.pone.0280357)
Supplement: S2 Data — (CSV) [file pone.0280357.s003.csv]

id	label	timeset	indegree	outdegree	degree	weighted indegree	weighted outdegree	weighted degree	eccentricity	closnesscentrality	harmonicclosnesscentrality	betweenesscentrality	modularity_class	pageranks	componentnumber	strongcompnum	clustering	eigencentrality
1	NURSE-R2		0	3	3	0.0	3.0	3.0	1.0	1.0	1.0	0.0	2	0.010133733991261999	0	3	0.0	0.0
2	NURSE-RJ1		0	5	5	0.0	5.0	5.0	1.0	1.0	1.0	0.0	2	0.010133733991261999	0	9	0.0	0.0
3	NURSE-RJ10		0	5	5	0.0	5.0	5.0	1.0	1.0	1.0	0.0	2	0.010133733991261999	0	12	0.0	0.0
4	NURSE-RJ11		0	3	3	0.0	3.0	3.0	1.0	1.0	1.0	0.0	1	0.010133733991261999	0	13	0.0	0.0
5	NURSE-RJ12		0	4	4	0.0	4.0	4.0	1.0	1.0	1.0	0.0	4	0.010133733991261999	0	14	0.0	0.0
6	NURSE-RJ13		0	5	5	0.0	5.0	5.0	1.0	1.0	1.0	0.0	2	0.010133733991261999	0	15	0.0	0.0
7	NURSE-RJ14		0	5	5	0.0	5.0	5.0	1.0	1.0	1.0	0.0	1	0.010133733991261999	0	18	0.0	0.0
8	NURSE-RJ15		0	4	4	0.0	4.0	4.0	1.0	1.0	1.0	0.0	0	0.010133733991261999	0	21	0.0	0.0
9	NURSE-RJ16		0	5	5	0.0	5.0	5.0	1.0	1.0	1.0	0.0	2	0.010133733991261999	0	22	0.0	0.0
10	NURSE-RJ17		0	4	4	0.0	4.0	4.0	1.0	1.0	1.0	0.0	0	0.010133733991261999	0	24	0.0	0.0
11	NURSE-RJ18		0	2	2	0.0	2.0	2.0	1.0	1.0	1.0	0.0	2	0.010133733991261999	0	25	0.0	0.0
12	NURSE-RJ19		0	3	3	0.0	3.0	3.0	1.0	1.0	1.0	0.0	1	0.010133733991261999	0	26	0.0	0.0
13	NURSE-RJ20		0	5	5	0.0	5.0	5.0	1.0	1.0	1.0	0.0	5	0.010133733991261999	0	28	0.0	0.0
14	NURSE-RJ21		0	3	3	0.0	3.0	3.0	1.0	1.0	1.0	0.0	5	0.010133733991261999	0	29	0.0	0.0
15	NURSE-RJ22		0	5	5	0.0	5.0	5.0	1.0	1.0	1.0	0.0	5	0.010133733991261999	0	30	0.0	0.0
16	NURSE-RJ23		0	1	1	0.0	1.0	1.0	1.0	1.0	1.0	0.0	5	0.010133733991261999	0	32	0.0	0.0
17	NURSE-RJ24		0	5	5	0.0	5.0	5.0	1.0	1.0	1.0	0.0	4	0.010133733991261999	0	34	0.0	0.0
18	NURSE-RJ25		0	2	2	0.0	2.0	2.0	1.0	1.0	1.0	0.0	0	0.010133733991261999	0	35	0.0	0.0
19	NURSE-RJ26		0	1	1	0.0	1.0	1.0	1.0	1.0	1.0	0.0	4	0.010133733991261999	0	36	0.0	0.0
20	NURSE-RJ27		0	5	5	0.0	5.0	5.0	1.0	1.0	1.0	0.0	0	0.010133733991261999	0	37	0.0	0.0
21	NURSE-RJ28		0	5	5	0.0	5.0	5.0	1.0	1.0	1.0	0.0	4	0.010133733991261999	0	38	0.0	0.0
22	NURSE-RJ29		0	5	5	0.0	5.0	5.0	1.0	1.0	1.0	0.0	4	0.010133733991261999	0	39	0.0	0.0
23	NURSE-RJ3		0	5	5	0.0	5.0	5.0	1.0	1.0	1.0	0.0	5	0.010133733991261999	0	40	0.0	0.0
24	NURSE-RJ30		0	5	5	0.0	5.0	5.0	1.0	1.0	1.0	0.0	2	0.010133733991261999	0	41	0.0	0.0
25	NURSE-RJ31		0	5	5	0.0	5.0	5.0	1.0	1.0	1.0	0.0	1	0.010133733991261999	0	42	0.0	0.0
26	NURSE-RJ32		0	5	5	0.0	5.0	5.0	1.0	1.0	1.0	0.0	0	0.010133733991261999	0	43	0.0	0.0
27	NURSE-RJ33		0	5	5	0.0	5.0	5.0	1.0	1.0	1.0	0.0	0	0.010133733991261999	0	44	0.0	0.0
28	NURSE-RJ34		0	5	5	0.0	5.0	5.0	1.0	1.0	1.0	0.0	1	0.010133733991261999	0	45	0.0	0.0
29	NURSE-RJ35		0	4	4	0.0	4.0	4.0	1.0	1.0	1.0	0.0	0	0.010133733991261999	0	46	0.0	0.0
30	NURSE-RJ36		0	3	3	0.0	3.0	3.0	1.0	1.0	1.0	0.0	2	0.010133733991261999	0	47	0.0	0.0
31	NURSE-RJ37		0	5	5	0.0	5.0	5.0	1.0	1.0	1.0	0.0	2	0.010133733991261999	0	48	0.0	0.0
32	NURSE-RJ38		0	2	2	0.0	2.0	2.0	1.0	1.0	1.0	0.0	2	0.010133733991261999	0	49	0.0	0.0
33	NURSE-RJ39		0	1	1	0.0	1.0	1.0	1.0	1.0	1.0	0.0	5	0.010133733991261999	0	50	0.0	0.0
34	NURSE-RJ4		0	5	5	0.0	5.0	5.0	1.0	1.0	1.0	0.0	5	0.010133733991261999	0	51	0.0	0.0
35	NURSE-RJ40		0	5	5	0.0	5.0	5.0	1.0	1.0	1.0	0.0	0	0.010133733991261999	0	52	0.0	0.0
36	NURSE-RJ41		0	2	2	0.0	2.0	2.0	1.0	1.0	1.0	0.0	5	0.010133733991261999	0	53	0.0	0.0
37	NURSE-RJ42		0	3	3	0.0	3.0	3.0	1.0	1.0	1.0	0.0	1	0.010133733991261999	0	54	0.0	0.0
38	NURSE-RJ5		0	3	3	0.0	3.0	3.0	1.0	1.0	1.0	0.0	1	0.010133733991261999	0	55	0.0	0.0
39	NURSE-RJ6		0	5	5	0.0	5.0	5.0	1.0	1.0	1.0	0.0	5	0.010133733991261999	0	56	0.0	0.0
40	NURSE-RJ7		0	5	5	0.0	5.0	5.0	1.0	1.0	1.0	0.0	4	0.010133733991261999	0	57	0.0	0.0
41	NURSE-RJ8		0	2	2	0.0	2.0	2.0	1.0	1.0	1.0	0.0	5	0.010133733991261999	0	58	0.0	0.0
42	NURSE-RJ9		0	5	5	0.0	5.0	5.0	1.0	1.0	1.0	0.0	5	0.010133733991261999	0	59	0.0	0.0
43	GENERAL DIRECTOR		8	0	8	8.0	0.0	8.0	0.0	0.0	0.0	0.0	0	0.025199351336782524	0	20	0.0	0.21052631578947367
44	NURSING DIRECTOR		10	0	10	10.0	0.0	10.0	0.0	0.0	0.0	0.0	0	0.030795152065118715	0	23	0.0	0.2631578947368421
45	NURSE		38	0	38	38.0	0.0	38.0	0.0	0.0	0.0	0.0	1	0.09823172494506777	0	2	0.0	1.0
46	NURSING TEC.		32	0	32	32.0	0.0	32.0	0.0	0.0	0.0	0.0	2	0.07929209171069908	0	1	0.0	0.8421052631578947
47	GENERAL PRATITIONER		16	0	16	16.0	0.0	16.0	0.0	0.0	0.0	0.0	5	0.051743534278890106	0	17	0.0	0.42105263157894735
48	LABORATORY TEC.		11	0	11	11.0	0.0	11.0	0.0	0.0	0.0	0.0	4	0.02950381343550267	0	8	0.0	0.2894736842105263
49	INFECTIOUS DISEASE PHYSICIAN		5	0	5	5.0	0.0	5.0	0.0	0.0	0.0	0.0	2	0.019890514748361003	0	0	0.0	0.13157894736842105
50	PNEUMOLOGIST		5	0	5	5.0	0.0	5.0	0.0	0.0	0.0	0.0	4	0.018742658188702296	0	33	0.0	0.13157894736842105
51	DOCTOR IN OTHER ESPECIALITY		5	0	5	5.0	0.0	5.0	0.0	0.0	0.0	0.0	5	0.018742658188702296	0	7	0.0	0.13157894736842105
52	PHAMACY TEC		0	0	0	0.0	0.0	0.0	0.0	0.0	0.0	0.0	3	0.010133733991261999	1	60	0.0	0.0
53	ADMINISTRATIVE ASSISTANT		1	0	1	1.0	0.0	1.0	0.0	0.0	0.0	0.0	1	0.011855518830750058	0	16	0.0	0.02631578947368421
54	MULTIDISCIPLINARY TEAM		7	0	7	7.0	0.0	7.0	0.0	0.0	0.0	0.0	4	0.029503813435502672	0	6	0.0	0.18421052631578946
55	WAREHOUSE TEAM		2	0	2	2.0	0.0	2.0	0.0	0.0	0.0	0.0	5	0.013577303670238117	0	5	0.0	0.05263157894736842
56	PHARMACIST		2	0	2	2.0	0.0	2.0	0.0	0.0	0.0	0.0	5	0.02046444302819036	0	31	0.0	0.05263157894736842
57	SOCIAL WORKER		5	0	5	5.0	0.0	5.0	0.0	0.0	0.0	0.0	2	0.019890514748361003	0	11	0.0	0.13157894736842105
58	PHYSIOTHERAPIST		10	0	10	10.0	0.0	10.0	0.0	0.0	0.0	0.0	1	0.031943008624777426	0	10	0.0	0.2631578947368421
59	NUTRICIONIST		2	0	2	2.0	0.0	2.0	0.0	0.0	0.0	0.0	5	0.013577303670238117	0	27	0.0	0.05263157894736842
60	COMMUNITY AGENT HEALTH		3	0	3	3.0	0.0	3.0	0.0	0.0	0.0	0.0	0	0.015729534719598193	0	19	0.0	0.07894736842105263
61	DRIVER		0	0	0	0.0	0.0	0.0	0.0	0.0	0.0	0.0	6	0.010133733991261999	2	61	0.0	0.0
62	MUNICIPAL OR STATE MANAGER		0	0	0	0.0	0.0	0.0	0.0	0.0	0.0	0.0	7	0.010133733991261999	3	62	0.0	0.0
63	BIOLOGIST		3	0	3	3.0	0.0	3.0	0.0	0.0	0.0	0.0	2	0.015299088509726177	0	4	0.0	0.07894736842105263
