# Supplementary material for: Social support and professional networks of nurses and nursing technicians in coping with Covid-19: A sectional study in two Brazilian cities
Source: PLoS One. 2023 Jan 23;18(1):e0280357. doi: 10.1371/journal.pone.0280357 (PMC9870100; doi:10.1371/journal.pone.0280357)
Supplement: S3 Data — (CSV) [file pone.0280357.s004.csv]

id	label	timeset	indegree	outdegree	degree	weighted indegree	weighted outdegree	weighted degree	eccentricity	closnesscentrality	harmonicclosnesscentrality	betweenesscentrality	modularity_class	pageranks	componentnumber	strongcompnum	clustering	eigencentrality
1	TE-CE1		0	4	4	0.0	4.0	4.0	1.0	1.0	1.0	0.0	3	0.023146220398060715	0	4	0.0	0.0
2	TE-CE10		0	3	3	0.0	3.0	3.0	1.0	1.0	1.0	0.0	1	0.023146220398060715	0	6	0.0	0.0
3	TE-CE11		0	5	5	0.0	5.0	5.0	1.0	1.0	1.0	0.0	1	0.023146220398060715	0	9	0.0	0.0
4	TE-CE12		0	1	1	0.0	1.0	1.0	1.0	1.0	1.0	0.0	2	0.023146220398060715	0	10	0.0	0.0
5	TE-CE2		0	4	4	0.0	4.0	4.0	1.0	1.0	1.0	0.0	0	0.023146220398060715	0	12	0.0	0.0
6	TE-CE3		0	5	5	0.0	5.0	5.0	1.0	1.0	1.0	0.0	3	0.023146220398060715	0	14	0.0	0.0
7	TE-CE4		0	5	5	0.0	5.0	5.0	1.0	1.0	1.0	0.0	0	0.023146220398060715	0	17	0.0	0.0
8	TE-CE5		0	5	5	0.0	5.0	5.0	1.0	1.0	1.0	0.0	0	0.023146220398060715	0	18	0.0	0.0
9	TE-CE6		0	5	5	0.0	5.0	5.0	1.0	1.0	1.0	0.0	1	0.023146220398060715	0	20	0.0	0.0
10	TE-CE7		0	5	5	0.0	5.0	5.0	1.0	1.0	1.0	0.0	2	0.023146220398060715	0	21	0.0	0.0
11	TE-CE8		0	3	3	0.0	3.0	3.0	1.0	1.0	1.0	0.0	2	0.023146220398060715	0	22	0.0	0.0
12	TE-CE9		0	2	2	0.0	2.0	2.0	1.0	1.0	1.0	0.0	2	0.023146220398060715	0	23	0.0	0.0
13	GENERAL DIRECTOR		3	0	3	3.0	0.0	3.0	0.0	0.0	0.0	0.0	2	0.03757912219433574	0	8	0.0	0.2727272727272727
14	NURSING DIRECTOR		1	0	1	1.0	0.0	1.0	0.0	0.0	0.0	0.0	3	0.02708246634249936	0	13	0.0	0.09090909090909091
15	NURSE		10	0	10	10.0	0.0	10.0	0.0	0.0	0.0	0.0	1	0.07562949965724264	0	3	0.0	0.9090909090909091
16	NURSING TEC.		11	0	11	11.0	0.0	11.0	0.0	0.0	0.0	0.0	2	0.09531072937943587	0	2	0.0	1.0
17	GENERAL PRACTITIONER		3	0	3	3.0	0.0	3.0	0.0	0.0	0.0	0.0	1	0.03593901971748631	0	7	0.0	0.2727272727272727
18	LABORATORY TEC.		4	0	4	4.0	0.0	4.0	0.0	0.0	0.0	0.0	3	0.03987526566192496	0	1	0.0	0.36363636363636365
19	INFECTIOUS DISEASE PHYSICIAN		0	0	0	0.0	0.0	0.0	0.0	0.0	0.0	0.0	4	0.023146220398060715	1	24	0.0	0.0
20	PNEUMOLOGIST		0	0	0	0.0	0.0	0.0	0.0	0.0	0.0	0.0	5	0.023146220398060715	2	25	0.0	0.0
21	DOCTOR IN OTHER ESPECIALITY		3	0	3	3.0	0.0	3.0	0.0	0.0	0.0	0.0	0	0.034954958231376655	0	16	0.0	0.2727272727272727
22	PHAMACY TEC.		3	0	3	3.0	0.0	3.0	0.0	0.0	0.0	0.0	3	0.035939019717486316	0	0	0.0	0.2727272727272727
23	ADMINISTRATIVE ASSISTANT		0	0	0	0.0	0.0	0.0	0.0	0.0	0.0	0.0	6	0.023146220398060715	3	26	0.0	0.0
24	MULTIDISCIPLINARY TEAM		0	0	0	0.0	0.0	0.0	0.0	0.0	0.0	0.0	7	0.023146220398060715	4	27	0.0	0.0
25	WAREHOUSE TEAM		0	0	0	0.0	0.0	0.0	0.0	0.0	0.0	0.0	8	0.023146220398060715	5	28	0.0	0.0
26	PHARMACIST		2	0	2	2.0	0.0	2.0	0.0	0.0	0.0	0.0	0	0.03101871228693801	0	15	0.0	0.18181818181818182
27	SOCIAL WORKER		0	0	0	0.0	0.0	0.0	0.0	0.0	0.0	0.0	9	0.023146220398060715	6	29	0.0	0.0
28	PHYSIOTHERAPIST		0	0	0	0.0	0.0	0.0	0.0	0.0	0.0	0.0	10	0.023146220398060715	7	30	0.0	0.0
29	NUTRICIONIST		0	0	0	0.0	0.0	0.0	0.0	0.0	0.0	0.0	11	0.023146220398060715	8	31	0.0	0.0
30	COMMUNITY AGENT HEALTH		4	0	4	4.0	0.0	4.0	0.0	0.0	0.0	0.0	0	0.03987526566192496	0	11	0.0	0.36363636363636365
31	DRIVER		1	0	1	1.0	0.0	1.0	0.0	0.0	0.0	0.0	1	0.02708246634249936	0	19	0.0	0.09090909090909091
32	MUNICIPAL OR STATE MANEGER		2	0	2	2.0	0.0	2.0	0.0	0.0	0.0	0.0	1	0.033642876249897105	0	5	0.0	0.18181818181818182
33	BIOLOGIST		0	0	0	0.0	0.0	0.0	0.0	0.0	0.0	0.0	12	0.023146220398060715	9	32	0.0	0.0
