# Supplementary material for: Social support and professional networks of nurses and nursing technicians in coping with Covid-19: A sectional study in two Brazilian cities
Source: PLoS One. 2023 Jan 23;18(1):e0280357. doi: 10.1371/journal.pone.0280357 (PMC9870100; doi:10.1371/journal.pone.0280357)
Supplement: S4 Data — (CSV) [file pone.0280357.s005.csv]

id	label	timeset	indegree	outdegree	degree	weighted indegree	weighted outdegree	weighted degree	eccentricity	closnesscentrality	harmonicclosnesscentrality	betweenesscentrality	modularity_class	pageranks	componentnumber	strongcompnum	clustering	eigencentrality
1	TE-RJ1		0	3	3	0.0	3.0	3.0	1.0	1.0	1.0	0.0	2	0.008027938792355463	0	3	0.0	0.0
2	TE-RJ10		0	5	5	0.0	5.0	5.0	1.0	1.0	1.0	0.0	1	0.008027938792355463	0	7	0.0	0.0
3	TE-RJ11		0	5	5	0.0	5.0	5.0	1.0	1.0	1.0	0.0	3	0.008027938792355463	0	11	0.0	0.0
4	TE-RJ12		0	5	5	0.0	5.0	5.0	1.0	1.0	1.0	0.0	3	0.008027938792355463	0	14	0.0	0.0
5	TE-RJ13		0	1	1	0.0	1.0	1.0	1.0	1.0	1.0	0.0	2	0.008027938792355463	0	16	0.0	0.0
6	TE-RJ15		0	1	1	0.0	1.0	1.0	1.0	1.0	1.0	0.0	3	0.008027938792355463	0	17	0.0	0.0
7	TE-RJ16		0	5	5	0.0	5.0	5.0	1.0	1.0	1.0	0.0	1	0.008027938792355463	0	19	0.0	0.0
8	TE-RJ17		0	2	2	0.0	2.0	2.0	1.0	1.0	1.0	0.0	2	0.008027938792355463	0	20	0.0	0.0
9	TE-RJ18		0	4	4	0.0	4.0	4.0	1.0	1.0	1.0	0.0	4	0.008027938792355463	0	21	0.0	0.0
10	TE-RJ19		0	4	4	0.0	4.0	4.0	1.0	1.0	1.0	0.0	4	0.008027938792355463	0	23	0.0	0.0
11	TE-RJ2		0	5	5	0.0	5.0	5.0	1.0	1.0	1.0	0.0	0	0.008027938792355463	0	25	0.0	0.0
12	TE-RJ20		0	4	4	0.0	4.0	4.0	1.0	1.0	1.0	0.0	2	0.008027938792355463	0	26	0.0	0.0
13	TE-RJ21		0	4	4	0.0	4.0	4.0	1.0	1.0	1.0	0.0	3	0.008027938792355463	0	27	0.0	0.0
14	TE-RJ22		0	2	2	0.0	2.0	2.0	1.0	1.0	1.0	0.0	3	0.008027938792355463	0	28	0.0	0.0
15	TE-RJ23		0	5	5	0.0	5.0	5.0	1.0	1.0	1.0	0.0	4	0.008027938792355463	0	29	0.0	0.0
16	TE-RJ24		0	2	2	0.0	2.0	2.0	1.0	1.0	1.0	0.0	3	0.008027938792355463	0	30	0.0	0.0
17	TE-RJ25		0	5	5	0.0	5.0	5.0	1.0	1.0	1.0	0.0	3	0.008027938792355463	0	31	0.0	0.0
18	TE-RJ26		0	4	4	0.0	4.0	4.0	1.0	1.0	1.0	0.0	4	0.008027938792355463	0	32	0.0	0.0
19	TE-RJ27		0	5	5	0.0	5.0	5.0	1.0	1.0	1.0	0.0	2	0.008027938792355463	0	33	0.0	0.0
20	TE-RJ28		0	5	5	0.0	5.0	5.0	1.0	1.0	1.0	0.0	3	0.008027938792355463	0	34	0.0	0.0
21	TE-RJ29		0	5	5	0.0	5.0	5.0	1.0	1.0	1.0	0.0	2	0.008027938792355463	0	35	0.0	0.0
22	TE-RJ3		0	2	2	0.0	2.0	2.0	1.0	1.0	1.0	0.0	3	0.008027938792355463	0	36	0.0	0.0
23	TE-RJ30		0	2	2	0.0	2.0	2.0	1.0	1.0	1.0	0.0	3	0.008027938792355463	0	37	0.0	0.0
24	TE-RJ31		0	5	5	0.0	5.0	5.0	1.0	1.0	1.0	0.0	4	0.008027938792355463	0	38	0.0	0.0
25	TE-RJ32		0	1	1	0.0	1.0	1.0	1.0	1.0	1.0	0.0	3	0.008027938792355463	0	39	0.0	0.0
26	TE-RJ33		0	2	2	0.0	2.0	2.0	1.0	1.0	1.0	0.0	2	0.008027938792355463	0	40	0.0	0.0
27	TE-RJ34		0	1	1	0.0	1.0	1.0	1.0	1.0	1.0	0.0	2	0.008027938792355463	0	41	0.0	0.0
28	TE-RJ35		0	2	2	0.0	2.0	2.0	1.0	1.0	1.0	0.0	3	0.008027938792355463	0	42	0.0	0.0
29	TE-RJ36		0	5	5	0.0	5.0	5.0	1.0	1.0	1.0	0.0	1	0.008027938792355463	0	44	0.0	0.0
30	TE-RJ37		0	5	5	0.0	5.0	5.0	1.0	1.0	1.0	0.0	1	0.008027938792355463	0	45	0.0	0.0
31	TE-RJ38		0	1	1	0.0	1.0	1.0	1.0	1.0	1.0	0.0	2	0.008027938792355463	0	46	0.0	0.0
32	TE-RJ39		0	3	3	0.0	3.0	3.0	1.0	1.0	1.0	0.0	4	0.008027938792355463	0	47	0.0	0.0
33	TE-RJ4		0	5	5	0.0	5.0	5.0	1.0	1.0	1.0	0.0	4	0.008027938792355463	0	48	0.0	0.0
34	TE-RJ40		0	5	5	0.0	5.0	5.0	1.0	1.0	1.0	0.0	3	0.008027938792355463	0	49	0.0	0.0
35	TE-RJ41		0	3	3	0.0	3.0	3.0	1.0	1.0	1.0	0.0	1	0.008027938792355463	0	50	0.0	0.0
36	TE-RJ42		0	5	5	0.0	5.0	5.0	1.0	1.0	1.0	0.0	4	0.008027938792355463	0	51	0.0	0.0
37	TE-RJ43		0	5	5	0.0	5.0	5.0	1.0	1.0	1.0	0.0	2	0.008027938792355463	0	52	0.0	0.0
38	TE-RJ44		0	5	5	0.0	5.0	5.0	1.0	1.0	1.0	0.0	3	0.008027938792355463	0	53	0.0	0.0
39	TE-RJ45		0	4	4	0.0	4.0	4.0	1.0	1.0	1.0	0.0	0	0.008027938792355463	0	54	0.0	0.0
40	TE-RJ46		0	5	5	0.0	5.0	5.0	1.0	1.0	1.0	0.0	2	0.008027938792355463	0	55	0.0	0.0
41	TE-RJ47		0	2	2	0.0	2.0	2.0	1.0	1.0	1.0	0.0	3	0.008027938792355463	0	56	0.0	0.0
42	TE-RJ48		0	5	5	0.0	5.0	5.0	1.0	1.0	1.0	0.0	1	0.008027938792355463	0	57	0.0	0.0
43	TE-RJ49		0	3	3	0.0	3.0	3.0	1.0	1.0	1.0	0.0	1	0.008027938792355463	0	58	0.0	0.0
44	TE-RJ5		0	5	5	0.0	5.0	5.0	1.0	1.0	1.0	0.0	4	0.008027938792355463	0	59	0.0	0.0
45	TE-RJ50		0	5	5	0.0	5.0	5.0	1.0	1.0	1.0	0.0	4	0.008027938792355463	0	60	0.0	0.0
46	TE-RJ51		0	5	5	0.0	5.0	5.0	1.0	1.0	1.0	0.0	0	0.008027938792355463	0	62	0.0	0.0
47	TE-RJ52		0	5	5	0.0	5.0	5.0	1.0	1.0	1.0	0.0	0	0.008027938792355463	0	63	0.0	0.0
48	TE-RJ53		0	5	5	0.0	5.0	5.0	1.0	1.0	1.0	0.0	0	0.008027938792355463	0	64	0.0	0.0
49	TE-RJ54		0	5	5	0.0	5.0	5.0	1.0	1.0	1.0	0.0	4	0.008027938792355463	0	65	0.0	0.0
50	TE-RJ55		0	3	3	0.0	3.0	3.0	1.0	1.0	1.0	0.0	3	0.008027938792355463	0	66	0.0	0.0
51	TE-RJ56		0	2	2	0.0	2.0	2.0	1.0	1.0	1.0	0.0	1	0.008027938792355463	0	67	0.0	0.0
52	TE-RJ57		0	5	5	0.0	5.0	5.0	1.0	1.0	1.0	0.0	3	0.008027938792355463	0	68	0.0	0.0
53	TE-RJ6		0	2	2	0.0	2.0	2.0	1.0	1.0	1.0	0.0	2	0.008027938792355463	0	69	0.0	0.0
54	TE-RJ7		0	2	2	0.0	2.0	2.0	1.0	1.0	1.0	0.0	1	0.008027938792355463	0	70	0.0	0.0
55	TE-RJ8		0	5	5	0.0	5.0	5.0	1.0	1.0	1.0	0.0	2	0.008027938792355463	0	71	0.0	0.0
56	TE-RJ9		0	5	5	0.0	5.0	5.0	1.0	1.0	1.0	0.0	3	0.008027938792355463	0	72	0.0	0.0
57	GENERAL MANAGER		3	0	3	3.0	0.0	3.0	0.0	0.0	0.0	0.0	1	0.01302833859310591	0	6	0.0	0.061224489795918366
58	NURSING DIRECTOR		17	0	17	17.0	0.0	17.0	0.0	0.0	0.0	0.0	1	0.03746211034677287	0	5	0.0	0.3469387755102041
59	NURSE		49	0	49	49.0	0.0	49.0	0.0	0.0	0.0	0.0	2	0.10985426200763732	0	2	0.0	1.0
60	NURSING TEC.		49	0	49	49.0	0.0	49.0	0.0	0.0	0.0	0.0	3	0.11099071650780784	0	1	0.0	1.0
61	GENERAL PRACTITIONER		10	0	10	10.0	0.0	10.0	0.0	0.0	0.0	0.0	3	0.02291549274458975	0	10	0.0	0.20408163265306123
62	LABORATORY TEC.		10	0	10	10.0	0.0	10.0	0.0	0.0	0.0	0.0	4	0.022688201844555635	0	22	0.0	0.20408163265306123
63	INFECTION DIEASE PHYSIAN		20	0	20	20.0	0.0	20.0	0.0	0.0	0.0	0.0	4	0.03984866479713104	0	18	0.0	0.40816326530612246
64	PNEUMOLOGIST		8	0	8	8.0	0.0	8.0	0.0	0.0	0.0	0.0	4	0.018937901993992805	0	13	0.0	0.16326530612244897
65	DOCTOR IN OTHER ESPECIALITY		8	0	8	8.0	0.0	8.0	0.0	0.0	0.0	0.0	2	0.020188001944180415	0	0	0.0	0.16326530612244897
66	PHAMACY TEC.		5	0	5	5.0	0.0	5.0	0.0	0.0	0.0	0.0	3	0.0148466657933788	0	9	0.0	0.10204081632653061
67	ADMINISTRATIVE ASSISTANT		2	0	2	2.0	0.0	2.0	0.0	0.0	0.0	0.0	3	0.011664593192901243	0	8	0.0	0.04081632653061224
68	MULTIDISCIPLINARY TEAM		8	0	8	8.0	0.0	8.0	0.0	0.0	0.0	0.0	2	0.025074756294913805	0	15	0.0	0.16326530612244897
69	WAREHOUSE TEAM		0	0	0	0.0	0.0	0.0	0.0	0.0	0.0	0.0	5	0.008027938792355463	1	73	0.0	0.0
70	PHARMACIST		0	0	0	0.0	0.0	0.0	0.0	0.0	0.0	0.0	6	0.008027938792355463	2	74	0.0	0.0
71	SOCIAL WORKER		2	0	2	2.0	0.0	2.0	0.0	0.0	0.0	0.0	1	0.010755429592764798	0	4	0.0	0.04081632653061224
72	PHYSIOTHERAPIST		14	0	14	14.0	0.0	14.0	0.0	0.0	0.0	0.0	0	0.027461310745271975	0	12	0.0	0.2857142857142857
73	NUTRICIONIST		2	0	2	2.0	0.0	2.0	0.0	0.0	0.0	0.0	0	0.011096365942815965	0	24	0.0	0.04081632653061224
74	COMMUNITY AGENT HEALTH		1	0	1	1.0	0.0	1.0	0.0	0.0	0.0	0.0	1	0.00939168419256013	0	43	0.0	0.02040816326530612
75	DRIVER		3	0	3	3.0	0.0	3.0	0.0	0.0	0.0	0.0	0	0.012119174992969465	0	61	0.0	0.061224489795918366
76	MUNICIPAL OR STATE MANAGER		0	0	0	0.0	0.0	0.0	0.0	0.0	0.0	0.0	7	0.008027938792355463	3	75	0.0	0.0
77	BIOLOGIST		0	0	0	0.0	0.0	0.0	0.0	0.0	0.0	0.0	8	0.008027938792355463	4	76	0.0	0.0
